# Supplementary material for: The Ciliopathy Protein CC2D2A Associates with NINL and Functions in RAB8-MICAL3-Regulated Vesicle Trafficking
Source: PLoS Genet. 2015 Oct 20;11(10):e1005575. doi: 10.1371/journal.pgen.1005575 (PMC4617701; doi:10.1371/journal.pgen.1005575)
Supplement: S1 Table — SF-TAP analysis with over-expressed N-terminally SF-TAP-tagged NINL in HEK293T cells. Shown are the number of unique identified peptides as well as the sequence coverage for each protein detected by mass spectrometry. Proteins identified in the SF-TAP analysis of empty vector control experiments were removed. SILAC analysis with over-expressed N-terminally SF-TAP-tagged NINL in HEK293T cells. Shown are the ratios and significance value for WT/SF-control experiments. (XLSX) [file pgen.1005575.s006.xlsx]

## Sheet: INFO
Supplementary Table ?
SF-TAP analysis with over-expressed N-terminally SF-TAP-tagged proteins in HEK293T cells. Shown are the number of unique identified peptides as well as the sequence coverage for each protein detected by mass spectrometry. Proteins identified in the SF-TAP analysis of empty vector control experiments were removed.
SILAC analysis with over-expressed N-terminally SF-TAP-tagged proteins in HEK293T cells. Shown are the ratios and significance value for WT/SF-control experiments.

## Sheet: NINL_TAP
Proteins identified by mass spectrometry from tandem affinity proteomics experiments in HEK293T cells			NINL_N-TAP_Exp67		NINL_N-TAP_Exp156		NINL_N-TAP_Exp871		NINL_N-TAP_Exp875		NINL_N-TAP_Exp879		NINL_N-TAP_Exp883
EntrezGeneSymbol	EntrezGeneFullName	UniProt db match	unique peptides	sequence coverage	unique peptides	sequence coverage	unique peptides	sequence coverage	unique peptides	sequence coverage	unique peptides	sequence coverage	unique peptides	sequence coverage
A2ML1	alpha-2-macroglobulin-like 1	A8K2U0											2	0.0172
ACAD11	acyl-CoA dehydrogenase family, member 11	Q709F0	8	0.12			6	0.0872	9	0.137	8	0.0974
ACTR10	actin-related protein 10 homolog (S. cerevisiae)	Q9NZ32	6	0.24			3	0.101	7	0.259			5	0.185
ACTR1A	ARP1 actin-related protein 1 homolog A, centractin alpha (yeast)	P61163;ACTZ_HUMAN;B4DM97	7	0.24	14	0.41	9	0.322	13	0.402	10	0.306	11	0.383
ACTR1B	ARP1 actin-related protein 1 homolog B, centractin beta (yeast)	P42025	6	0.26					2	0.226			2	0.253
AHI1	Abelson helper integration site 1	Q8N157											2	0.0209
AIFM1	apoptosis-inducing factor, mitochondrion-associated, 1	O95831									2	0.0359
ANP32A	acidic (leucine-rich) nuclear phosphoprotein 32 family, member A	P39687											2	0.0964
ANXA1	annexin A1	P04083					6	0.188					2	0.078
ARF3	ADP-ribosylation factor 3	P61204,P84077											3	0.254
ATAD3B	ATPase family, AAA domain containing 3B	Q5T9A4;ATD3B_HUMAN			3	0.035					10	0.142
BPIFA1	BPI fold containing family A, member 1	Q9NP55					4	0.211
CA2	carbonic anhydrase II	P00918											2	0.108
CALML5	calmodulin-like 5	Q9NZT1					2	0.212
CAMK2A	calcium/calmodulin-dependent protein kinase II alpha	Q9UQM7	2	0.063
CAMK2D	calcium/calmodulin-dependent protein kinase II delta	KCC2D_HUMAN			8	0.19
CAMK2G	calcium/calmodulin-dependent protein kinase II gamma	KCC2G_HUMAN			2	0.14
CAP1	CAP, adenylate cyclase-associated protein 1 (yeast)	CAP1_HUMAN			6	0.16
CAPZA1	capping protein (actin filament) muscle Z-line, alpha 1	P52907;CAZA1_HUMAN	4	0.26	2	0.13	3	0.161	7	0.451	2	0.133	4	0.227
CAPZB	capping protein (actin filament) muscle Z-line, beta	P47756;CAPZB_HUMAN			3	0.12	3	0.119	4	0.166	3	0.112	7	0.249
CCAR2	cell cycle and apoptosis regulator 2	Q8N163							5	0.065
CFL1	cofilin 1 (non-muscle)	P23528											3	0.319
CIITA	class II, major histocompatibility complex, transactivator	C2TA_HUMAN			2	0.019
CLIP1	CAP-GLY domain containing linker protein 1	P30622											3	0.0216
CLTC	clathrin, heavy chain (Hc)	Q00610											7	0.0585
CST6	cystatin E/M	Q15828											2	0.141
DCTN1	dynactin 1	Q14203;DCTN1_HUMAN	14	0.16	17	0.15	15	0.152	34	0.355	18	0.156	24	0.265
DCTN2	dynactin 2 (p50)	Q13561;DCTN2_HUMAN	10	0.37	11	0.34	12	0.384	13	0.379	8	0.267	11	0.401
DCTN3	dynactin 3 (p22)	O75935;DCTN3_HUMAN			2	0.038			3	0.129	3	0.199
DCTN4	dynactin 4 (p62)	Q9UJW0;DCTN4_HUMAN	9	0.32	5	0.12	4	0.102	9	0.337	3	0.0848	8	0.226
DCTN5	dynactin 5 (p25)	Q9BTE1							2	0.0989			2	0.143
DCTN6	dynactin 6	O00399;DCTN6_HUMAN	2	0.17	3	0.17	2	0.126	3	0.168			3	0.211
DDB1	damage-specific DNA binding protein 1, 127kDa	DDB1_HUMAN;B4DSA8	3	0.035	4	0.037
DMBT1	deleted in malignant brain tumors 1	Q9UGM3					2	0.012
DNAH1	dynein, axonemal, heavy chain 1	DYH1_HUMAN			2	0.0035
DYNC1H1	dynein, cytoplasmic 1, heavy chain 1	Q14204;DYHC1_HUMAN	41	0.11	42	0.094	34	0.0863	55	0.151	28	0.0603	74	0.197
DYNC1I2	dynein, cytoplasmic 1, intermediate chain 2	Q13409;DC1I2_HUMAN			2	0.039	4	0.105	6	0.161	4	0.0862	8	0.207
DYNC1LI1	dynein, cytoplasmic 1, light intermediate chain 1	Q9Y6G9;DC1L1_HUMAN	4	0.11	4	0.084	2	0.0478	4	0.113			8	0.218
EIF4A1	eukaryotic translation initiation factor 4A1	P60842,Q14240											2	0.0591
FOXK1	forkhead box K1	P85037;FOXK1_HUMAN			3	0.029			4	0.0532
FUS	FUS RNA binding protein	P35637,Q92804											2	0.0437
GNPAT	glyceronephosphate O-acyltransferase	O15228	2	0.053
GSTP1	glutathione S-transferase pi 1	P09211											3	0.219
HIST1H2BD	histone cluster 1, H2bd	H2B1D_HUMAN			2	0.14
HIST1H2BK	histone cluster 1, H2bk	O60814,P58876,P62807,Q5QNW6,Q93079,Q99877,Q99879					3	0.19
HNRNPD	heterogeneous nuclear ribonucleoprotein D (AU-rich element RNA binding protein 1, 37kDa)	Q14103											2	0.0676
HSPA2	heat shock 70kDa protein 2	P54652	6	0.094
HSPE1	heat shock 10kDa protein 1	P61604											2	0.186
HTT	huntingtin	HD_HUMAN			3	0.0064
HUWE1	HECT, UBA and WWE domain containing 1, E3 ubiquitin protein ligase	Q7Z6Z7;HUWE1_HUMAN	2	0.0089	12	0.032			8	0.0295
IGHG1	immunoglobulin heavy constant gamma 1 (G1m marker)	P01857					5	0.218
IGJ	immunoglobulin J polypeptide, linker protein for immunoglobulin alpha and mu polypeptides	P01591					2	0.17
IGKC	immunoglobulin kappa constant	P01834					5	0.802
IGLC2	immunoglobulin lambda constant 2 (Kern-Oz- marker)	P0CG05,P0CG06					3	0.377
IGLV2-14	immunoglobulin lambda variable 2-14	P0CG05,P0CG06					3	0.377
IQGAP1	IQ motif containing GTPase activating protein 1	P46940;IQGA1_HUMAN	14	0.14	20	0.17			7	0.0706
IQGAP3	IQ motif containing GTPase activating protein 3	IQGA3_HUMAN			2	0.0086
IRS4	insulin receptor substrate 4	O14654;IRS4_HUMAN	2	0.033	4	0.041	2	0.0175	3	0.0263	2	0.0175
JUN	jun proto-oncogene	P05412							2	0.0876
KHSRP	KH-type splicing regulatory protein	Q92945											2	0.0338
KIAA1109	KIAA1109	K1109_HUMAN			2	0.0038
KIF11	kinesin family member 11	P52732											6	0.071
KRT19	keratin 19, type I	P08727					2	0.203
KRT8	keratin 8, type II	P05787					6	0.236
LMNA	lamin A/C	LMNA_HUMAN			2	0.023
LRPPRC	leucine-rich pentatricopeptide repeat containing	P42704	2	0.019
MAP7D3	MAP7 domain containing 3	MA7D3_HUMAN			11	0.12
MICAL3	microtubule associated monooxygenase, calponin and LIM domain containing 3	MICA3_HUMAN			61	0.36
MIPOL1	mirror-image polydactyly 1	Q8TD10;MIPO1_HUMAN			2	0.041			4	0.158
MRPS16	mitochondrial ribosomal protein S16	Q9Y3D3									2	0.182
MRPS17	mitochondrial ribosomal protein S17	Q9Y2R5;RT17_HUMAN			2	0.14			2	0.292
MRPS18B	mitochondrial ribosomal protein S18B	Q9Y676									4	0.217
MRPS22	mitochondrial ribosomal protein S22	P82650;RT22_HUMAN			7	0.18					6	0.156
MRPS25	mitochondrial ribosomal protein S25	RT25_HUMAN			2	0.1
MRPS26	mitochondrial ribosomal protein S26	Q9BYN8;RT26_HUMAN			3	0.14					4	0.18
MRPS27	mitochondrial ribosomal protein S27	Q92552;RT27_HUMAN	7	0.21	9	0.23			4	0.0966	10	0.251
MRPS34	mitochondrial ribosomal protein S34	P82930;RT34_HUMAN	6	0.32	5	0.23					4	0.165
MTPAP	mitochondrial poly(A) polymerase	PAPD1_HUMAN;Q9NVV4	3	0.074	3	0.062
MYL12B	myosin, light chain 12B, regulatory	O14950,P19105											2	0.122
MYL6	myosin, light chain 6, alkali, smooth muscle and non-muscle	P60660;MYL6_HUMAN			3	0.25							2	0.139
MYO5A	myosin VA (heavy chain 12, myoxin)	Q9Y4I1;MYO5A_HUMAN			26	0.15					18	0.101
NACA	nascent polypeptide-associated complex alpha subunit	Q13765											2	0.135
NAP1L1	nucleosome assembly protein 1-like 1	P55209									2	0.0691
NASP	nuclear autoantigenic sperm protein (histone-binding)	P49321											3	0.0444
NINL	ninein-like	Q9Y2I6;NINL_HUMAN	66	0.51	122	0.78	72	0.497	77	0.601	63	0.493	50	0.399
NME1-NME2	NME1-NME2 readthrough	P22392											2	0.171
NME2	NME/NM23 nucleoside diphosphate kinase 2	P22392											2	0.171
NONO	non-POU domain containing, octamer-binding	Q15233							2	0.0531
PAFAH1B1	platelet-activating factor acetylhydrolase 1b, regulatory subunit 1 (45kDa)	LIS1_HUMAN;P43034			2	0.068							5	0.171
PARK7	parkinson protein 7	Q99497											4	0.164
PCNA	proliferating cell nuclear antigen	P12004											2	0.092
PGAM5	phosphoglycerate mutase family member 5	Q96HS1;PGAM5_HUMAN	2	0.1	6	0.22					3	0.107
PIGR	polymeric immunoglobulin receptor	P01833					10	0.157
PIK3R2	phosphoinositide-3-kinase, regulatory subunit 2 (beta)	P85B_HUMAN			2	0.037
PLS3	plastin 3	P13797											2	0.0302
PRKDC	protein kinase, DNA-activated, catalytic polypeptide	P78527									3	0.00703	2	0.00703
PRPF19	pre-mRNA processing factor 19	Q9UMS4							11	0.399
PSMA1	proteasome (prosome, macropain) subunit, alpha type, 1	P25786											2	0.152
PSMA2	proteasome (prosome, macropain) subunit, alpha type, 2	P25787											2	0.128
PSMA6	proteasome (prosome, macropain) subunit, alpha type, 6	P60900											3	0.138
PSMB1	proteasome (prosome, macropain) subunit, beta type, 1	P20618											2	0.0747
PSMB5	proteasome (prosome, macropain) subunit, beta type, 5	P28074											2	0.0989
PSMB7	proteasome (prosome, macropain) subunit, beta type, 7	Q99436											3	0.105
PSMC1	proteasome (prosome, macropain) 26S subunit, ATPase, 1	P62191											2	0.075
PSMC3	proteasome (prosome, macropain) 26S subunit, ATPase, 3	P17980;PRS6A_HUMAN			2	0.039			3	0.105
PSMD11	proteasome (prosome, macropain) 26S subunit, non-ATPase, 11	O00231											2	0.0498
PSMD12	proteasome (prosome, macropain) 26S subunit, non-ATPase, 12	O00232											2	0.0504
RANBP1	RAN binding protein 1	P43487											3	0.134
RBBP7	retinoblastoma binding protein 7	Q16576											2	0.0588
RCN2	reticulocalbin 2, EF-hand calcium binding domain	RCN2_HUMAN			2	0.06
RPL11	ribosomal protein L11	RL11_HUMAN			3	0.16
RPL18	ribosomal protein L18	Q07020											2	0.128
RPL22	ribosomal protein L22	P35268											2	0.188
RPLP2	ribosomal protein, large, P2	P05387											2	0.4
RPRD2	regulation of nuclear pre-mRNA domain containing 2	RPRD2_HUMAN			2	0.016
RPS12	ribosomal protein S12	P25398;RS12_HUMAN			2	0.13							2	0.129
RPS15A	ribosomal protein S15a	RS15A_HUMAN			2	0.11
RPS16	ribosomal protein S16	P62249;RS16_HUMAN			3	0.17			2	0.123	2	0.123
RPS20	ribosomal protein S20	RS20_HUMAN			2	0.19
RPS23	ribosomal protein S23	RS23_HUMAN			2	0.14
SBSN	suprabasin	Q6UWP8					2	0.061					3	0.0847
SFN	stratifin	P31947					2	0.222
SLC25A11	solute carrier family 25 (mitochondrial carrier; oxoglutarate carrier), member 11	Q02978;M2OM_HUMAN			2	0.067					2	0.0541
SLC25A3	solute carrier family 25 (mitochondrial carrier; phosphate carrier), member 3	Q00325;MPCP_HUMAN			2	0.055					2	0.0525
SLC25A6	solute carrier family 25 (mitochondrial carrier; adenine nucleotide translocator), member 6	P12236									2	0.221
SLPI	secretory leukocyte peptidase inhibitor	P03973					3	0.197
SMC2	structural maintenance of chromosomes 2	SMC2_HUMAN			2	0.015
SMC4	structural maintenance of chromosomes 4	SMC4_HUMAN			2	0.016
SPRR3	small proline-rich protein 3	Q9UBC9					2	0.142
SSB	Sjogren syndrome antigen B (autoantigen La)	P05455											2	0.0539
TBC1D4	TBC1 domain family, member 4	TBCD4_HUMAN			4	0.037
TDP2	tyrosyl-DNA phosphodiesterase 2	O95551;TYDP2_HUMAN	3	0.12	6	0.21					2	0.0497
TKT	transketolase	P29401											3	0.0947
TPI1	triosephosphate isomerase 1	P60174											8	0.43
TSPYL4	TSPY-like 4	Q9UJ04							2	0.0435
TTN	titin	TITIN_HUMAN			3	0.00058
TUBA1A	tubulin, alpha 1a	Q71U36									11	0.337
TUBB2B	tubulin, beta 2B class IIb	A1L195	2	0.23
TUBB4A	tubulin, beta 4A class IVa	TBB4_HUMAN			3	0.077
TUBB4B	tubulin, beta 4B class IVb	P68371							2	0.369			2	0.49
UBA1	ubiquitin-like modifier activating enzyme 1	P22314											2	0.0255
UBB	ubiquitin B	P0CG47,P0CG48,P62979,P62987					3	0.148	3	0.148	2	0.109	2	0.109
UBC	ubiquitin C	A8K674	3	0.056
UBR5	ubiquitin protein ligase E3 component n-recognin 5	O95071;UBR5_HUMAN	3	0.016	2	0.0075	2	0.01	52	0.246	3	0.00893
USP7	ubiquitin specific peptidase 7 (herpes virus-associated)	Q93009	2	0.023
VPS52	vacuolar protein sorting 52 homolog (S. cerevisiae)	Q8N1B4	2	0.054					4	0.0692
XPO1	exportin 1	O14980											2	0.0317
XRCC5	X-ray repair complementing defective repair in Chinese hamster cells 5 (double-strand-break rejoining)	P13010											6	0.119
YWHAB	tyrosine 3-monooxygenase/tryptophan 5-monooxygenase activation protein, beta	P31946					4	0.435	3	0.394			4	0.394
YWHAG	tyrosine 3-monooxygenase/tryptophan 5-monooxygenase activation protein, gamma	P61981					7	0.385	6	0.425			6	0.453
YWHAH	tyrosine 3-monooxygenase/tryptophan 5-monooxygenase activation protein, eta	Q04917					5	0.35	6	0.37			4	0.309
ZRANB2	zinc finger, RAN-binding domain containing 2	O95218											2	0.0545

## Sheet: NINL_SILAC
Proteins identified by mass spectrometry from SILAC proteomics experiments in HEK293T cells			NINL_N-TAP_Exp102		NINL_N-TAP_Exp103
EntrezGeneSymbol	EntrezGeneFullName	UniProt	ratio wt/sf-control	significance	ratio wt/sf-control	significance
ACAD11	acyl-CoA dehydrogenase family, member 11	Q709F0	7.52859	3.92e-14
ACTR10	actin-related protein 10 homolog (S, cerevisiae)	Q9NZ32	8.41905	6e-18	5.9161	0.00952
ACTR1A	ARP1 actin-related protein 1 homolog A, centractin alpha (yeast)	P61163	10.4946	8.75e-29	12.921	0.000181
ACTR1B	ARP1 actin-related protein 1 homolog B, centractin beta (yeast)	P42025	8.66565	4.3e-19	6.4161	0.00673
ANP32B	acidic (leucine-rich) nuclear phosphoprotein 32 family, member B	Q92688	7.10026	1.78e-12	7.0845	0.00431
BAG2	BCL2-associated athanogene 2	O95816	5.26593	1.13e-06
CALM1	calmodulin 1 (phosphorylase kinase, delta)	A8K1M2	4.18585	0.000314
CALM2	calmodulin 2 (phosphorylase kinase, delta)	A8K1M2	4.18585	0.000314
CALM3	calmodulin 3 (phosphorylase kinase, delta)	A8K1M2	4.18585	0.000314
CAPZA1	capping protein (actin filament) muscle Z-line, alpha 1	P52907	3.98693	0.000742
CAPZA2	capping protein (actin filament) muscle Z-line, alpha 2	P47755	5.8515	2.68e-08
CAPZB	capping protein (actin filament) muscle Z-line, beta	B1AK88	3.44631	0.00583
CLIP1	CAP-GLY domain containing linker protein 1	P30622	6.40643	4.92e-10
DCTN1	dynactin 1	A8MY36;B4DM45;O95654;Q6LCB2	12.7035	2.57839e-43	22.711	4.34e-06
DCTN2	dynactin 2 (p50)	Q13561	11.5823	1.49e-35	13.056	0.00017
DCTN3	dynactin 3 (p22)	O75935	4.96674	6.32e-06	13.286	0.000153
DCTN4	dynactin 4 (p62)	Q9UJW0	7.6062	1.91e-14	9.3588	0.0011
DCTN6	dynactin 6	O00399	16.7384	0	16.773	3.54e-05
DYNC1H1	dynein, cytoplasmic 1, heavy chain 1	Q14204	7.92897	8.7e-16	6.0582	0.00862
DYNC1I2	dynein, cytoplasmic 1, intermediate chain 2	Q13409	7.0088	3.89e-12	6.8805	0.00493
DYNC1LI1	dynein, cytoplasmic 1, light intermediate chain 1	Q9Y6G9	7.06319	2.45e-12	6.9087	0.00484
DYNC1LI2	dynein, cytoplasmic 1, light intermediate chain 2	O43237	5.07595	3.42e-06
DYNC2H1	dynein, cytoplasmic 2, heavy chain 1	Q8NCM8	10.495	8.71e-29
DYNLRB1	dynein, light chain, roadblock-type 1	B1AKR6	6.4119	4.72e-10	6.0312	0.00878
FOXK1	forkhead box K1	P85037	3.33207	0.00857
GNB2L1	guanine nucleotide binding protein (G protein), beta polypeptide 2-like 1	Q53HU2	5.29224	9.64e-07
GRPEL1	GrpE-like 1, mitochondrial (E, coli)	Q9HAV7	4.05581	0.000554
HOMER3	homer homolog 3 (Drosophila)	Q9NSC5	5.94476	1.41e-08
HSPA4	heat shock 70kDa protein 4	P34932	3.36055	0.0078
HUWE1	HECT, UBA and WWE domain containing 1, E3 ubiquitin protein ligase	Q7Z6Z7	4.33456	0.000159	6.4525	0.00656
IGHA1	immunoglobulin heavy constant alpha 1	Q6N092;Q96K68	24.619	0	24.626	2.39e-06
LACRT	lacritin	Q9GZZ8	11.2774	1.4e-33	11.29	0.000397
LCN1	lipocalin 1	P31025	23.3558	0	32.179	2.98e-07
LTBP1	latent transforming growth factor beta binding protein 1	Q14766			21.643	6.15e-06
LTF	lactotransferrin	P02788	5.81328	3.47e-08
LYZ	lysozyme	P61626	6.7981	2.24e-11
MRPS34	mitochondrial ribosomal protein S34	C9JJ19;P82930	3.40657	0.00668
NCAPD3	non-SMC condensin II complex, subunit D3	P42695	5.2612	1.16e-06
NINL	ninein-like	Q9Y2I6	24.4824	0	27.935	9.15e-07
NKAP	NFKB activating protein	Q8N5F7	3.99106	0.000729
PAFAH1B1	platelet-activating factor acetylhydrolase 1b, regulatory subunit 1 (45kDa)	P43034	9.86236	3.4e-25	6.5401	0.00619
PASK	PAS domain containing serine/threonine kinase	Q96RG2			31.553	3.5e-07
PHB	prohibitin	P35232	4.12087	0.000419
PIGR	polymeric immunoglobulin receptor	P01833	4.53081	6.22e-05	18.159	2.08e-05
PIP	prolactin-induced protein	P12273	3.75192	0.00191
PRPF4B	pre-mRNA processing factor 4B	Q13523	5.27428	1.07e-06
PRR4	proline rich 4 (lacrimal)	Q16378	19.9219	0	49.314	7.58e-09
SLC25A11	solute carrier family 25 (mitochondrial carrier; oxoglutarate carrier), member 11	Q02978	7.16743	9.96e-13	7.0615	0.00438
TBC1D4	TBC1 domain family, member 4	O60343	10.0859	1.96e-26	22.681	4.38e-06
TCEB2	transcription elongation factor B (SIII), polypeptide 2 (18kDa, elongin B)	Q15370	8.8739	4.33e-20	8.8604	0.00146
UQCRH	ubiquinol-cytochrome c reductase hinge protein	P07919	3.444	0.00588
